# Supplementary material for: Degradation of Typical PPCPs During Anaerobic Digestion and in Soil
Source: Toxics. 2025 Sep 15;13(9):780. doi: 10.3390/toxics13090780 (PMC12474287; doi:10.3390/toxics13090780)
Supplement: Supplementary file 1 [file toxics-13-00780-s001.zip]

Archive with 1 entries (1 files):
- toxics-3852570-supplementary.pdf
